# Supplementary material for: Prevalence and Risk of Sarcopenia in Patients with Chronic Pancreatitis: Systematic Review and Meta-Analysis
Source: Nutrients. 2025 Feb 28;17(5):870. doi: 10.3390/nu17050870 (PMC11902046; doi:10.3390/nu17050870)
Supplement: Supplementary file 1 [file nutrients-17-00870-s001.zip]

Archive with 2 entries (2 files):
- File S1. NEWCASTLE-OTTAWA_QUALITY_ASSESSMENT_SCALE.pdf
- File S2. Search strategy.docx
